# Supplementary material for: Whole Genome Sequencing of Escherichia coli From Store-Bought Produce
Source: Front Microbiol. 2020 Jan 29;10:3050. doi: 10.3389/fmicb.2019.03050 (PMC7000624; doi:10.3389/fmicb.2019.03050)
Supplement: Supplementary file 1 [file Data_Sheet_1.xlsx]

## Sheet: TableS1_summary_data_090919 cop
sample_name	biosample	source	time_point_day	fresh_stored	isolation_method	ST	O_type	H_type	OH_type	old_phylogroup	new_phylogroup	i_IS1	i_IS26	i_intI1	r_merA	r_pcoA	r_silA	r_terA	v_cvaA	v_cvaB	v_cvaC	v_cvi	v_eitC	v_etsA	v_fecA	v_fimH	v_fyuA	v_hek	v_hylF	v_irp2	v_iucD	v_iutA	v_kpsM	v_kpsMT_II	v_malX	v_ompT	v_papB	v_papE	v_papF	v_papI	v_sitA	v_tia	v_traT	v_yeeT	r_ARR_2	r_aac(3)-IId	r_aac_3_VIa	r_aadA1	r_aadA17
EK2.1	SAMN12676248	Cilantro	0	Fresh	Direct plating	6021	O8/O32	H8	O8/O32:H8	B1	B1	1	1	0	0	0	0	0	0	0	0	0	0	0	0	1	0	0	1	0	0	0	0	0	0	1	0	0	0	0	1	0	1	0	0	0	0	0	0
EK2.10	SAMN12676249	Cilantro	0	Fresh	Direct plating	10-like	O89*/O162-O9	H9	O89*/O162-O9:H9	A	A	1	1	0	0	0	0	0	0	0	0	0	0	0	1	1	0	0	0	0	0	0	0	0	0	0	0	0	0	0	0	0	0	0	0	1	0	0	0
EK2.11	SAMN12676250	Cilantro	0	Fresh	Direct plating	Novel	ONT	H21	ONT:H21	A	A	0	0	0	0	0	0	0	0	0	0	0	0	0	0	1	0	0	0	0	0	0	0	0	0	0	0	0	0	0	0	0	0	0	0	0	0	0	0
EK2.15	SAMN12676251	Cilantro	0	Fresh	Direct plating	Novel	ONT	H21	ONT:H21	A	A	0	0	0	0	0	0	0	0	0	0	0	0	0	0	1	0	0	0	0	0	0	0	0	0	0	0	0	0	0	0	0	0	0	0	0	0	0	0
EK2.16	SAMN12676252	Cilantro	0	Fresh	Direct plating	1727	ONT	H7	ONT:H7	B1	B1	1	1	0	0	1	0	0	0	0	0	0	0	0	0	1	0	0	0	0	0	0	0	0	0	0	0	0	0	0	0	0	0	0	0	0	0	0	0
EK2.17	SAMN12676253	Cilantro	0	Fresh	Direct plating	641	O91	H10	O91:H10	B1	B1	1	1	1	0	0	0	0	0	0	0	0	0	0	0	1	1	0	0	1	0	0	0	0	0	0	0	0	0	0	0	0	0	0	0	0	0	0	0
EK2.18	SAMN12676254	Cilantro	0	Fresh	Direct plating	1727	ONT	H7	ONT:H7	B1	B1	1	1	0	0	1	0	0	0	0	0	0	0	0	0	1	0	0	0	0	0	0	0	0	0	0	0	0	0	0	0	0	0	0	0	0	0	0	0
EK2.19	SAMN12676255	Cilantro	0	Fresh	Enrichment	88	ONT	H12	ONT:H12	A	C	1	1	0	1	0	0	0	1	1	1	1	0	1	1	1	0	0	1	0	1	1	0	0	0	1	0	0	0	0	1	0	1	1	0	1	0	0	1
EK2.2	SAMN12676256	Cilantro	0	Fresh	Direct plating	641	O91	H10	O91:H10	B1	B1	1	1	1	0	0	0	0	0	0	0	0	0	0	0	1	1	0	0	1	0	0	0	0	0	0	0	0	0	0	0	0	0	0	0	0	0	0	0
EK2.20	SAMN12676257	Cilantro	0	Fresh	Enrichment	2165	O55	H34	O55:H34	B1	B1	1	1	1	0	0	0	0	0	0	0	0	0	0	0	1	0	0	0	0	0	0	0	0	0	0	0	0	0	0	0	0	0	1	0	1	0	0	0
EK2.21	SAMN12676258	Cilantro	0	Fresh	Enrichment	124-like	O82	H20	O82:H20	B1	B1	0	1	0	0	0	0	0	0	0	0	0	0	0	0	1	0	0	1	0	0	0	0	0	0	1	0	0	0	0	0	0	0	1	0	0	0	0	0
EK2.22	SAMN12676259	Cilantro	0	Fresh	Enrichment	641	O91	H10	O91:H10	B1	B1	1	1	1	0	0	0	0	0	0	0	0	0	0	0	1	1	0	0	1	0	0	0	0	0	0	0	0	0	0	0	0	0	0	0	0	0	0	0
EK2.23	SAMN12676260	Cilantro	0	Fresh	Enrichment	641	O91	H10	O91:H10	B1	B1	1	1	1	0	0	0	0	0	0	0	0	0	0	0	1	1	0	0	1	0	0	0	0	0	0	0	0	0	0	0	0	0	0	0	0	0	0	0
EK2.25	SAMN12676261	Cilantro	0	Fresh	Enrichment	641	O91	H10	O91:H10	B1	B1	1	1	1	0	0	0	0	0	0	0	0	0	0	0	1	1	0	0	1	0	0	0	0	0	0	0	0	0	0	0	0	0	0	0	0	0	0	0
EK2.26	SAMN12676262	Cilantro	0	Fresh	Enrichment	345	O8/O134*/O46*	H21	O8/O134*/O46*:H21	B1	B1	1	1	1	0	1	1	0	0	0	0	0	0	0	0	1	0	0	0	0	0	0	0	0	0	0	0	0	0	0	0	0	0	0	0	0	0	0	0
EK2.28	SAMN12676263	Cilantro	0	Fresh	Enrichment	6021	O8/O32	H8	O8/O32:H8	B1	B1	1	1	0	0	0	0	0	0	0	0	0	0	0	0	1	0	0	1	0	0	0	0	0	0	1	0	0	0	0	1	0	1	0	0	0	0	0	0
EK2.29	SAMN12676264	Cilantro	0	Fresh	Enrichment	58	O75	H9	O75:H9	B1	B1	1	1	1	0	0	0	0	0	0	0	0	0	0	0	1	0	0	0	0	0	0	0	0	0	0	0	0	0	0	0	0	0	0	0	0	0	0	0
EK2.3	SAMN12676265	Cilantro	0	Fresh	Direct plating	1704	O87	H7	O87:H7	B1	B1	1	1	1	0	0	0	0	0	0	0	0	0	0	0	0	0	0	0	0	0	0	0	0	0	0	0	0	0	0	0	0	0	0	1	0	0	1	0
EK2.30	SAMN12676266	Cilantro	0	Fresh	Enrichment	Novel	ONT	H20	ONT:H20	B2	Unknown	0	1	1	0	1	0	0	0	0	0	0	0	0	0	1	0	0	0	0	0	0	0	0	0	0	0	0	0	0	0	0	0	0	0	0	0	1	0
EK2.31	SAMN12676267	Cilantro	0	Fresh	Enrichment	641	O91	H10	O91:H10	B1	B1	1	1	1	0	0	0	0	0	0	0	0	0	0	0	1	1	0	0	1	0	0	0	0	0	0	0	0	0	0	0	0	0	0	0	0	0	0	0
EK2.5	SAMN12676268	Cilantro	0	Fresh	Direct plating	Novel	O140	H7	O140:H7	B1	B1	1	1	0	0	0	0	0	0	0	0	0	0	0	0	1	0	0	0	0	0	0	0	0	0	0	0	0	0	0	0	0	0	0	0	0	0	0	0
EK2.6	SAMN12676269	Cilantro	0	Fresh	Direct plating	641	O91	H10	O91:H10	B1	B1	0	1	1	0	0	0	0	0	0	0	0	0	0	0	1	1	0	0	1	0	0	0	0	0	0	0	0	0	0	0	0	0	0	0	0	0	0	0
EK2.7	SAMN12676270	Cilantro	0	Fresh	Direct plating	641	O91	H10	O91:H10	B1	B1	1	1	1	0	0	0	0	0	0	0	0	0	0	0	1	1	0	0	1	0	0	0	0	0	0	0	0	0	0	0	0	0	0	0	0	0	0	0
EK2.8	SAMN12676271	Cilantro	0	Fresh	Direct plating	2165	ONT	H34	ONT:H34	B1	B1	1	1	1	0	0	0	0	0	0	0	0	0	0	0	1	0	0	0	0	0	0	0	0	0	0	0	0	0	0	0	0	0	1	0	0	0	0	0
EK3.33	SAMN12676272	Cilantro	0	Fresh	Direct plating	Novel	54Cigleris_O128ab*/O128ac*	H23	54Cigleris_O128ab*/O128ac*:H23	A	A	0	0	0	0	0	0	0	0	0	0	0	0	0	0	1	0	0	0	0	0	0	1	1	0	0	0	0	0	0	0	0	0	1	0	0	0	0	0
EK3.34	SAMN12676273	Cilantro	0	Fresh	Direct plating	88	ONT	H12	ONT:H12	A	C	0	1	1	0	0	0	0	0	0	0	0	0	1	1	1	1	0	1	1	1	1	0	0	0	1	0	0	0	0	1	0	1	1	0	0	0	0	0
EK3.35	SAMN12676274	Cilantro	0	Fresh	Direct plating	88	ONT	H12	ONT:H12	A	C	1	1	1	0	0	0	0	0	0	0	0	0	1	1	1	1	0	1	1	1	1	0	0	0	1	0	0	0	0	1	0	1	1	0	0	0	0	0
EK3.36	SAMN12676275	Cilantro	0	Fresh	Enrichment	88	ONT	H12	ONT:H12	A	C	0	1	1	1	0	0	0	1	1	1	1	0	1	1	1	0	0	1	0	1	1	0	0	0	1	0	0	0	0	1	0	1	1	0	1	0	0	1
EK3.37	SAMN12676276	Cilantro	0	Fresh	Enrichment	88	ONT	H12	ONT:H12	A	C	1	1	1	1	0	0	0	1	1	1	1	0	1	1	1	0	0	1	0	1	1	0	0	0	1	0	0	0	0	1	0	1	1	0	1	0	0	1
EK3.43	SAMN12676277	Cilantro	0	Fresh	Enrichment	871	O4	H45	O4:H45	A	A	1	1	0	0	0	0	0	0	0	0	0	0	0	0	1	0	0	0	0	0	0	0	0	0	0	0	0	0	0	0	0	0	1	0	1	0	0	0
EK3.44	SAMN12676278	Cilantro	0	Fresh	Enrichment	58	O75	H9	O75:H9	B1	B1	1	1	1	0	0	0	0	0	0	0	0	0	0	0	1	0	0	0	0	0	0	0	0	0	0	0	0	0	0	0	0	0	0	0	0	0	0	0
EK5.1	SAMN12676279	Cilantro	7	Stored	Direct plating	6186	O112ac	H16	O112ac:H16	B1	B1	1	1	1	0	0	0	0	0	0	0	0	0	0	0	1	0	0	0	0	0	0	0	0	0	0	0	0	0	0	0	0	0	0	0	0	0	0	0
EK5.10	SAMN12676280	Cilantro	7	Stored	Direct plating	6186	O112ac	H16	O112ac:H16	B1	B1	1	1	1	0	0	0	0	0	0	0	0	0	0	0	1	0	0	0	0	0	0	0	0	0	0	0	0	0	0	0	0	0	0	0	0	0	0	0
EK5.11	SAMN12676281	Cilantro	7	Stored	Direct plating	6186	O112ac	H16	O112ac:H16	B1	B1	1	1	1	0	0	0	0	0	0	0	0	0	0	0	1	0	0	0	0	0	0	0	0	0	0	0	0	0	0	0	0	0	0	0	0	0	0	0
EK5.12	SAMN12676282	Cilantro	7	Stored	Direct plating	6186	O112ac	H16	O112ac:H16	B1	B1	1	1	1	0	0	0	0	0	0	0	0	0	0	0	1	0	0	0	0	0	0	0	0	0	0	0	0	0	0	0	0	0	0	0	0	0	0	0
EK5.13	SAMN12676283	Cilantro	7	Stored	Direct plating	6186	O112ac	H16	O112ac:H16	B1	B1	1	1	1	0	0	0	0	0	0	0	0	0	0	0	1	0	0	0	0	0	0	0	0	0	0	0	0	0	0	0	0	0	0	0	0	0	0	0
EK5.14	SAMN12676284	Cilantro	7	Stored	Direct plating	6186	O112ac	H16	O112ac:H16	B1	B1	1	1	1	0	0	0	0	0	0	0	0	0	0	0	1	0	0	0	0	0	0	0	0	0	0	0	0	0	0	0	0	0	0	0	0	0	0	0
EK5.15	SAMN12676285	Cilantro	7	Stored	Direct plating	6186	O112ac	H16	O112ac:H16	B1	B1	1	1	1	0	0	0	0	0	0	0	0	0	0	0	1	0	0	0	0	0	0	0	0	0	0	0	0	0	0	0	0	0	0	0	0	0	0	0
EK5.16	SAMN12676286	Cilantro	7	Stored	Enrichment	165	O80	H16	O80:H16	A	A	1	1	1	0	0	0	0	0	0	0	0	0	0	0	1	0	0	0	0	0	0	0	0	0	0	0	0	0	0	1	0	1	1	0	0	0	1	0
EK5.17	SAMN12676287	Cilantro	7	Stored	Enrichment	6186	O112ac	H16	O112ac:H16	B1	B1	1	1	1	0	0	0	0	0	0	0	0	0	0	0	1	0	0	0	0	0	0	0	0	0	0	0	0	0	0	0	0	0	0	0	0	0	0	0
EK5.18	SAMN12676288	Cilantro	7	Stored	Enrichment	6186	O112ac	H16	O112ac:H16	B1	B1	0	1	1	0	0	0	0	0	0	0	0	0	0	0	1	0	0	0	0	0	0	0	0	0	0	0	0	0	0	0	0	0	0	0	0	0	0	0
EK5.19	SAMN12676289	Cilantro	7	Stored	Enrichment	6186	O112ac	H16	O112ac:H16	B1	B1	1	1	1	0	0	0	0	0	0	0	0	0	0	0	1	0	0	0	0	0	0	0	0	0	0	0	0	0	0	0	0	0	0	0	0	0	0	0
EK5.2	SAMN12676290	Cilantro	7	Stored	Direct plating	6186	O112ac	H16	O112ac:H16	B1	B1	1	1	1	0	0	0	0	0	0	0	0	0	0	0	1	0	0	0	0	0	0	0	0	0	0	0	0	0	0	0	0	0	0	0	0	0	0	0
EK5.20	SAMN12676291	Cilantro	7	Stored	Enrichment	165	O80	H16	O80:H16	A	A	1	1	1	0	0	0	0	0	0	0	0	0	0	0	1	0	0	0	0	0	0	0	0	0	0	0	0	0	0	1	0	1	1	0	0	0	1	0
EK5.21	SAMN12676292	Cilantro	7	Stored	Enrichment	6186	O112ac	H16	O112ac:H16	B1	B1	1	1	1	0	0	0	0	0	0	0	0	0	0	0	1	0	0	0	0	0	0	0	0	0	0	0	0	0	0	0	0	0	0	0	0	0	0	0
EK5.22	SAMN12676293	Cilantro	7	Stored	Enrichment	6186	O112ac	H16	O112ac:H16	B1	B1	1	1	1	0	0	0	0	0	0	0	0	0	0	0	1	0	0	0	0	0	0	0	0	0	0	0	0	0	0	0	0	0	0	0	0	0	0	0
EK5.23	SAMN12676294	Cilantro	7	Stored	Enrichment	6186	O112ac	H16	O112ac:H16	B1	B1	1	1	1	0	0	0	0	0	0	0	0	0	0	0	1	0	0	0	0	0	0	0	0	0	0	0	0	0	0	0	0	0	0	0	0	0	0	0
EK5.24	SAMN12676295	Cilantro	7	Stored	Enrichment	165	O80	H16	O80:H16	A	A	1	1	1	0	0	0	0	0	0	0	0	0	0	0	1	0	0	0	0	0	0	0	0	0	0	0	0	0	0	1	0	1	1	0	0	0	1	0
EK5.25	SAMN12676296	Cilantro	7	Stored	Enrichment	165	O80	H16	O80:H16	A	A	1	1	1	0	0	0	0	0	0	0	0	0	0	0	1	0	0	0	0	0	0	0	0	0	0	0	0	0	0	1	0	1	1	0	0	0	1	0
EK5.26	SAMN12676297	Cilantro	7	Stored	Enrichment	6186	O112ac	H16	O112ac:H16	B1	B1	1	1	1	0	0	0	0	0	0	0	0	0	0	0	1	0	0	0	0	0	0	0	0	0	0	0	0	0	0	0	0	0	0	0	0	0	0	0
EK5.27	SAMN12676298	Cilantro	7	Stored	Enrichment	6186	O112ac	H16	O112ac:H16	B1	B1	1	1	1	0	0	0	0	0	0	0	0	0	0	0	1	0	0	0	0	0	0	0	0	0	0	0	0	0	0	0	0	0	0	0	0	0	0	0
EK5.28	SAMN12676299	Cilantro	7	Stored	Enrichment	165	O80	H16	O80:H16	A	A	1	1	1	0	0	0	0	0	0	0	0	0	0	0	1	0	0	0	0	0	0	0	0	0	0	0	0	0	0	1	0	1	1	0	0	0	1	0
EK5.3	SAMN12676300	Cilantro	7	Stored	Direct plating	6186	O112ac	H16	O112ac:H16	B1	B1	1	1	1	0	0	0	0	0	0	0	0	0	0	0	1	0	0	0	0	0	0	0	0	0	0	0	0	0	0	0	0	0	0	0	0	0	0	0
EK5.32	SAMN12676301	Cilantro	7	Stored	Enrichment	6186	O112ac	H16	O112ac:H16	B1	B1	1	1	1	0	0	0	0	0	0	0	0	0	0	0	1	0	0	0	0	0	0	0	0	0	0	0	0	0	0	0	0	0	0	0	0	0	0	0
EK5.33	SAMN12676302	Cilantro	7	Stored	Enrichment	6186	O112ac	H16	O112ac:H16	B1	B1	1	1	1	0	0	0	0	0	0	0	0	0	0	0	1	0	0	0	0	0	0	0	0	0	0	0	0	0	0	0	0	0	0	0	0	0	0	0
EK5.34	SAMN12676303	Cilantro	7	Stored	Enrichment	6186	O112ac	H16	O112ac:H16	B1	B1	1	1	1	0	0	0	0	0	0	0	0	1	0	0	1	0	0	0	0	0	0	0	0	0	0	0	0	0	0	0	0	0	0	0	0	0	0	0
EK5.35	SAMN12676304	Cilantro	7	Stored	Enrichment	6186	O112ac	H16	O112ac:H16	B1	B1	1	1	1	0	0	0	0	0	0	0	0	0	0	0	1	0	0	0	0	0	0	0	0	0	0	0	0	0	0	0	0	0	0	0	0	0	0	0
EK5.36	SAMN12676305	Cilantro	7	Stored	Enrichment	6186	O112ac	H16	O112ac:H16	B1	B1	0	1	1	0	0	0	0	0	0	0	0	0	0	0	1	0	0	0	0	0	0	0	0	0	0	0	0	0	0	0	0	0	0	0	0	0	0	0
EK5.37	SAMN12676306	Cilantro	7	Stored	Enrichment	6186	O112ac	H16	O112ac:H16	B1	B1	1	1	1	0	0	0	0	0	0	0	0	0	0	0	1	0	0	0	0	0	0	0	0	0	0	0	0	0	0	0	0	0	0	0	0	0	0	0
EK5.38	SAMN12676307	Cilantro	7	Stored	Enrichment	6186	O112ac	H16	O112ac:H16	B1	B1	0	1	1	0	0	0	0	0	0	0	0	0	0	0	1	0	0	0	0	0	0	0	0	0	0	0	0	0	0	0	0	0	0	0	0	0	0	0
EK5.39	SAMN12676308	Cilantro	7	Stored	Enrichment	6186	O112ac	H16	O112ac:H16	B1	B1	1	1	1	0	0	0	0	0	0	0	0	0	0	0	1	0	0	0	0	0	0	0	0	0	0	0	0	0	0	0	0	0	0	0	0	0	0	0
EK5.4	SAMN12676309	Cilantro	7	Stored	Direct plating	6186	O112ac	H16	O112ac:H16	B1	B1	1	1	1	0	0	0	0	0	0	0	0	0	0	0	1	0	0	0	0	0	0	0	0	0	0	0	0	0	0	0	0	0	0	0	0	0	0	0
EK5.40	SAMN12676310	Cilantro	7	Stored	Enrichment	6186	O112ac	H16	O112ac:H16	B1	B1	0	1	1	0	0	0	0	0	0	0	0	0	0	0	1	0	0	0	0	0	0	0	0	0	0	0	0	0	0	0	0	0	0	0	0	0	0	0
EK5.41	SAMN12676311	Cilantro	7	Stored	Enrichment	6186-like	O112ac	H16	O112ac:H16	B1	B1	1	1	1	0	0	0	0	0	0	0	0	0	0	0	1	0	0	0	0	0	0	0	0	0	0	0	0	0	0	0	0	0	0	0	0	0	0	0
EK5.42	SAMN12676312	Cilantro	7	Stored	Enrichment	6186	O112ac	H16	O112ac:H16	B1	B1	1	1	1	0	0	0	0	0	0	0	0	0	0	0	1	0	0	0	0	0	0	0	0	0	0	0	0	0	0	0	0	0	0	0	0	0	0	0
EK5.43	SAMN12676313	Cilantro	7	Stored	Enrichment	6186	O112ac	H16	O112ac:H16	B1	B1	1	1	1	0	0	0	0	0	0	0	0	0	0	0	1	0	0	0	0	0	0	0	0	0	0	0	0	0	0	0	0	0	0	0	0	0	0	0
EK5.44	SAMN12676314	Cilantro	7	Stored	Enrichment	6186	O112ac	H16	O112ac:H16	B1	B1	1	1	1	0	0	0	0	0	0	0	0	0	0	0	1	0	0	0	0	0	0	0	0	0	0	0	0	0	0	0	0	0	0	0	0	0	0	0
EK5.45	SAMN12676315	Cilantro	7	Stored	Enrichment	6186	O112ac	H16	O112ac:H16	B1	B1	1	1	1	0	0	0	0	0	0	0	0	0	0	0	1	0	0	0	0	0	0	0	0	0	0	0	0	0	0	0	0	0	0	0	0	0	0	0
EK5.46	SAMN12676316	Cilantro	7	Stored	Enrichment	6186	O112ac	H16	O112ac:H16	B1	B1	0	1	1	0	0	0	0	0	0	0	0	0	0	0	1	0	0	0	0	0	0	0	0	0	0	0	0	0	0	0	0	0	0	0	0	0	0	0
EK5.5	SAMN12676317	Cilantro	7	Stored	Direct plating	6186	O112ac	H16	O112ac:H16	B1	B1	1	1	1	0	0	0	0	0	0	0	0	0	0	0	1	0	0	0	0	0	0	0	0	0	0	0	0	0	0	0	0	0	0	0	0	0	0	0
EK5.6	SAMN12676318	Cilantro	7	Stored	Direct plating	6186	O112ac	H16	O112ac:H16	B1	B1	1	1	1	0	0	0	0	0	0	0	0	0	0	0	1	0	0	0	0	0	0	0	0	0	0	0	0	0	0	0	0	0	0	0	0	0	0	0
EK5.7	SAMN12676319	Cilantro	7	Stored	Direct plating	6186	O112ac	H16	O112ac:H16	B1	B1	1	1	1	0	0	0	0	0	0	0	0	0	0	0	1	0	0	0	0	0	0	0	0	0	0	0	0	0	0	0	0	0	0	0	0	0	0	0
EK5.8	SAMN12676320	Cilantro	7	Stored	Direct plating	6186	O112ac	H16	O112ac:H16	B1	B1	1	1	1	0	0	0	0	0	0	0	0	0	0	0	1	0	0	0	0	0	0	0	0	0	0	0	0	0	0	0	0	0	0	0	0	0	0	0
EK5.9	SAMN12676321	Cilantro	7	Stored	Direct plating	6186	O112ac	H16	O112ac:H16	B1	B1	1	1	1	0	0	0	0	0	0	0	0	0	0	0	1	0	0	0	0	0	0	0	0	0	0	0	0	0	0	0	0	0	0	0	0	0	0	0
EK6.1	SAMN12676322	Cilantro	7	Stored	Enrichment	5891	O112ab	H19	O112ab:H19	B1	B1	0	1	0	0	0	0	0	1	1	1	1	0	1	0	1	0	1	1	0	0	0	0	0	1	1	0	0	0	0	1	0	1	1	0	0	0	0	0
EK6.2	SAMN12676323	Cilantro	7	Stored	Enrichment	5891	O112ab	H19	O112ab:H19	B1	B1	1	1	0	0	0	0	0	1	1	1	1	0	1	0	1	0	1	1	0	0	0	0	0	1	1	0	0	0	0	1	0	1	1	0	0	0	0	0
EK6.3	SAMN12676324	Cilantro	7	Stored	Enrichment	5891	O112ab	H19	O112ab:H19	B1	B1	0	1	0	0	0	0	0	1	1	1	1	0	1	0	1	0	1	1	0	0	0	0	0	1	1	0	0	0	0	1	0	1	1	0	0	0	0	0
EK7.10	SAMN12676325	Cilantro	7	Stored	Enrichment	8677	ONT	HNT	ONT:HNT	A	A	1	1	0	1	0	0	0	0	0	0	0	0	0	1	1	0	0	0	0	0	0	0	0	0	0	0	0	0	0	0	0	0	1	0	1	0	0	0
EK7.11	SAMN12676326	Cilantro	7	Stored	Enrichment	165	O80	H16	O80:H16	A	A	1	1	1	0	0	0	0	0	0	0	0	0	0	0	1	0	0	0	0	0	0	0	0	0	0	0	0	0	0	1	0	1	1	0	0	0	1	0
EK7.12	SAMN12676327	Cilantro	7	Stored	Enrichment	165	O80	H16	O80:H16	A	A	1	1	1	0	0	0	0	0	0	0	0	0	0	0	1	0	0	0	0	0	0	0	0	0	0	0	0	0	0	1	0	1	1	0	0	0	1	0
EK7.13	SAMN12676328	Cilantro	7	Stored	Enrichment	165	O80	H16	O80:H16	A	A	1	1	1	0	0	0	0	0	0	0	0	0	0	0	1	0	0	0	0	0	0	0	0	0	0	0	0	0	0	1	0	1	1	0	0	0	1	0
EK7.14	SAMN12676329	Cilantro	7	Stored	Enrichment	165	O80	H16	O80:H16	A	A	1	1	1	0	0	0	0	0	0	0	0	0	0	0	1	0	0	0	0	0	0	0	0	0	0	0	0	0	0	1	0	1	1	0	0	0	1	0
EK7.15	SAMN12676330	Cilantro	7	Stored	Enrichment	457	O11	H25	O11:H25	D	F	1	1	1	0	0	0	0	0	0	0	0	0	0	0	1	1	0	0	1	0	0	1	1	1	0	0	0	0	0	1	1	1	1	0	0	1	1	0
EK7.17	SAMN12676331	Cilantro	7	Stored	Enrichment	212	O18ac*/O18*	H49	O18ac*/O18*:H49	B1	B1	1	1	0	0	0	0	0	0	0	0	0	0	0	0	1	0	0	0	0	0	0	0	0	0	0	0	0	0	0	0	0	1	1	0	0	0	0	0
EK7.18	SAMN12676332	Cilantro	7	Stored	Enrichment	69	O15	H18	O15:H18	D	D	1	1	1	0	0	0	0	1	1	1	1	0	0	1	1	1	0	1	1	1	1	1	0	0	1	1	1	1	1	0	0	1	1	0	1	0	0	0
EK7.19	SAMN12676333	Cilantro	7	Stored	Enrichment	165	O80	H16	O80:H16	A	A	1	1	1	0	0	0	0	0	0	0	0	0	0	0	1	0	0	0	0	0	0	0	0	0	0	0	0	0	0	1	0	1	1	0	0	0	1	0
EK7.20	SAMN12676334	Cilantro	7	Stored	Enrichment	165	O80	H16	O80:H16	A	A	1	1	1	0	0	0	0	0	0	0	0	0	0	0	1	0	0	0	0	0	0	0	0	0	0	0	0	0	0	1	0	1	1	0	0	0	1	0
EK7.21	SAMN12676335	Cilantro	7	Stored	Enrichment	165	O80	H16	O80:H16	A	A	1	1	1	0	0	0	0	0	0	0	0	0	0	0	1	0	0	0	0	0	0	0	0	0	0	0	0	0	0	1	0	1	1	0	0	0	1	0
EK7.23	SAMN12676336	Cilantro	7	Stored	Enrichment	165	O80	H16	O80:H16	A	A	1	1	1	0	0	0	0	0	0	0	0	0	0	0	1	0	0	0	0	0	0	0	0	0	0	0	0	0	0	1	0	1	1	0	0	0	1	0
EK7.25	SAMN12676337	Cilantro	7	Stored	Enrichment	165	O80	H16	O80:H16	A	A	1	1	1	0	0	0	0	0	0	0	0	0	0	0	1	0	0	0	0	0	0	0	0	0	0	0	0	0	0	1	0	1	1	0	0	0	1	0
EK7.26	SAMN12676338	Cilantro	7	Stored	Enrichment	165	O80	H16	O80:H16	A	A	1	1	1	0	0	0	0	0	0	0	0	0	0	0	1	0	0	0	0	0	0	0	0	0	0	0	0	0	0	1	0	1	1	0	0	0	1	0
EK7.27	SAMN12676339	Cilantro	7	Stored	Enrichment	8677	ONT	HNT	ONT:HNT	A	A	1	1	0	1	0	0	0	0	0	0	0	0	0	1	1	0	0	0	0	0	0	0	0	0	0	0	0	0	0	0	0	0	1	0	1	0	0	0
EK7.28	SAMN12676340	Cilantro	7	Stored	Enrichment	165	O80	H16	O80:H16	A	A	1	1	1	0	0	0	0	0	0	0	0	0	0	0	1	0	0	0	0	0	0	0	0	0	0	0	0	0	0	1	0	1	1	0	0	0	1	0
EK7.3	SAMN12676341	Cilantro	7	Stored	Direct plating	4684	O9	H7	O9:H7	B1	B1	1	1	1	0	0	0	0	0	0	0	0	0	0	1	0	0	0	0	0	0	0	0	0	0	0	0	0	0	0	0	0	0	1	0	0	0	0	0
EK7.30	SAMN12676342	Cilantro	7	Stored	Enrichment	457	O11	H25	O11:H25	D	F	0	1	1	0	0	0	0	0	0	0	0	0	0	0	1	1	0	0	1	0	0	1	1	1	0	0	0	0	0	1	1	1	1	0	0	1	1	0
EK7.31	SAMN12676343	Cilantro	7	Stored	Enrichment	165	O80	H16	O80:H16	A	A	1	1	1	0	0	0	0	0	0	0	0	0	0	0	1	0	0	0	0	0	0	0	0	0	0	0	0	0	0	1	0	1	1	0	0	0	1	0
EK7.4	SAMN12676344	Cilantro	7	Stored	Direct plating	4684	O9	H7	O9:H7	B1	B1	1	1	1	0	0	0	0	0	0	0	0	0	0	1	0	0	0	0	0	0	0	0	0	0	0	0	0	0	0	0	0	0	1	0	0	0	0	0
EK7.5	SAMN12676345	Cilantro	7	Stored	Direct plating	4684	O9	H7	O9:H7	B1	B1	1	1	1	0	0	0	0	0	0	0	0	0	0	1	0	0	0	0	0	0	0	0	0	0	0	0	0	0	0	0	0	0	1	0	0	0	0	0
EK7.6	SAMN12676346	Cilantro	7	Stored	Enrichment	297	O179	H8	O179:H8	B1	B1	0	1	0	0	0	0	0	0	0	0	0	0	0	0	1	0	0	0	0	0	0	0	0	1	0	0	0	0	0	1	0	0	0	0	0	0	0	0
EK7.7	SAMN12676347	Cilantro	7	Stored	Enrichment	165-like	O179-O80	H16-H8	O179-O80:H16-H8	A	B1	1	1	1	0	0	0	0	0	0	0	0	0	0	0	1	0	0	0	0	0	0	0	0	0	0	0	0	0	0	1	0	1	1	0	0	0	1	0
EK7.8	SAMN12676348	Cilantro	7	Stored	Enrichment	4684	O9	H7	O9:H7	B1	B1	1	1	1	0	0	0	0	0	0	0	0	0	0	1	0	0	0	0	0	0	0	0	0	0	0	0	0	0	0	0	0	0	1	0	0	0	0	0
EK7.9	SAMN12676349	Cilantro	7	Stored	Enrichment	8677	ONT	HNT	ONT:HNT	A	A	1	1	0	1	0	0	0	0	0	0	0	0	0	1	1	0	0	0	0	0	0	0	0	0	0	0	0	0	0	0	0	0	1	0	1	0	0	0
M14	SAMN12676350	Mixed salad	0	Fresh	Enrichment	1250	O38	H26	O38:H26	B1	B1	1	0	0	0	0	0	0	0	0	0	0	0	0	0	1	0	0	0	0	0	0	0	0	0	0	0	0	0	0	0	0	0	0	0	0	0	0	0
M15	SAMN12676351	Mixed salad	0	Fresh	Enrichment	7576	O137	H41	O137:H41	D	E	1	1	1	1	0	0	0	0	0	0	0	0	0	1	1	0	0	0	0	0	0	0	0	0	0	0	0	0	0	0	0	0	1	0	0	0	0	0
M19	SAMN12676352	Mixed salad	0	Fresh	Enrichment	7576	O137	H41	O137:H41	D	E	1	1	1	1	0	0	0	0	0	0	0	0	0	1	1	0	0	0	0	0	0	0	0	0	0	0	0	0	0	0	0	0	1	0	0	0	0	0
RE1	SAMN12676353	Arugula	0	Fresh	Direct plating	58	ONT	HNT	ONT:HNT	B1	B1	1	0	0	0	0	0	0	0	0	0	0	0	0	1	1	0	1	0	0	0	0	0	0	0	0	0	0	0	0	0	0	1	1	0	0	0	0	0
RE11	SAMN12676354	Arugula	0	Fresh	Enrichment	224	O181	H23	O181:H23	B1	B1	1	1	0	0	0	0	0	0	0	0	0	0	0	0	1	0	0	0	0	0	0	0	0	0	0	0	0	0	0	0	0	0	0	0	0	0	1	0
RE12	SAMN12676355	Arugula	7	Stored	Enrichment	58	ONT	HNT	ONT:HNT	B1	B1	1	0	0	0	0	0	0	0	0	0	0	0	0	1	1	0	1	0	0	0	0	0	0	0	0	0	0	0	0	0	0	1	1	0	0	0	0	0
RE13	SAMN12676356	Arugula	7	Stored	Enrichment	58	ONT	HNT	ONT:HNT	B1	B1	1	0	0	0	0	0	0	0	0	0	0	0	0	1	1	0	1	0	0	0	0	0	0	0	0	0	0	0	0	0	0	1	1	0	0	0	0	0
RE14	SAMN12676357	Arugula	7	Stored	Enrichment	58	ONT	HNT	ONT:HNT	B1	B1	1	0	0	0	0	0	0	0	0	0	0	0	0	1	1	0	1	0	0	0	0	0	0	0	0	0	0	0	0	0	0	1	1	0	0	0	0	0
RE15	SAMN12676358	Arugula	7	Stored	Enrichment	58	ONT	HNT	ONT:HNT	B1	B1	1	0	0	0	1	1	1	0	0	0	0	0	0	1	1	0	1	0	0	0	0	0	0	0	0	0	0	0	0	0	0	1	1	0	0	0	0	0
RE16	SAMN12676359	Arugula	7	Stored	Enrichment	58	ONT	HNT	ONT:HNT	B1	B1	1	0	0	0	0	0	0	0	0	0	0	0	0	1	1	0	1	0	0	0	0	0	0	0	0	0	0	0	0	0	0	1	1	0	0	0	0	0
RE17	SAMN12676360	Arugula	7	Stored	Enrichment	58	ONT	HNT	ONT:HNT	B1	B1	1	0	0	0	0	0	0	0	0	0	0	0	0	1	1	0	1	0	0	0	0	0	0	0	0	0	0	0	0	0	0	1	1	0	0	0	0	0
RE18	SAMN12676361	Arugula	7	Stored	Enrichment	58	ONT	HNT	ONT:HNT	B1	B1	1	0	0	0	0	0	0	0	0	0	0	0	0	1	1	0	1	0	0	0	0	0	0	0	0	0	0	0	0	0	0	1	1	0	0	0	0	0
RE19	SAMN12676362	Arugula	7	Stored	Enrichment	224	O181	H23	O181:H23	B1	B1	1	1	0	0	0	0	0	0	0	0	0	0	0	0	1	0	0	0	0	0	0	0	0	0	0	0	0	0	0	0	0	0	0	0	0	0	1	0
RE2	SAMN12676363	Arugula	0	Fresh	Direct plating	58	ONT	HNT	ONT:HNT	B1	B1	1	0	0	0	0	0	0	0	0	0	0	0	0	1	1	0	1	0	0	0	0	0	0	0	0	0	0	0	0	0	0	1	1	0	0	0	0	0
RE3	SAMN12676364	Arugula	0	Fresh	Direct plating	58	ONT	HNT	ONT:HNT	B1	B1	1	0	0	0	0	0	0	0	0	0	0	0	0	1	1	0	1	0	0	0	0	0	0	0	0	0	0	0	0	0	0	1	1	0	0	0	0	0
RE5	SAMN12676365	Arugula	0	Fresh	Direct plating	58	ONT	HNT	ONT:HNT	B1	B1	1	0	0	0	0	0	0	0	0	0	0	0	0	1	1	0	1	0	0	0	0	0	0	0	0	0	0	0	0	0	0	1	1	0	0	0	0	0
RE8	SAMN12676366	Arugula	0	Fresh	Direct plating	58	ONT	HNT	ONT:HNT	B1	B1	1	0	0	0	0	0	0	0	0	0	0	0	0	1	1	0	1	0	0	0	0	0	0	0	0	0	0	0	0	0	0	1	1	0	0	0	0	0
RE9	SAMN12676367	Arugula	0	Fresh	Direct plating	224	O181	H23	O181:H23	B1	B1	1	1	0	0	0	0	0	0	0	0	0	0	0	0	1	0	0	0	0	0	0	0	0	0	0	0	0	0	0	0	0	0	0	0	0	0	1	0
S1. Summary of metadata and gene screening data for 120 E. coli from produce
[truncated: 68 more columns]

## Sheet: TableS2_ST6186.FA7190.snp-dists
snp-dists 0.6.3	EK5.1	EK5.2	EK5.3	EK5.4	EK5.5	EK5.6	EK5.7	EK5.8	EK5.9	EK5.10	EK5.11	EK5.12	EK5.13	EK5.14	EK5.15	EK5.17	EK5.18	EK5.19	EK5.21	EK5.22	EK5.23	EK5.26	EK5.27	EK5.32	EK5.33	EK5.34	EK5.35	EK5.36	EK5.37	EK5.38	EK5.39	EK5.40	EK5.41	EK5.42	EK5.43	EK5.44	EK5.45	EK5.46	Reference
EK5.1	0	0	0	0	0	0	0	0	0	0	0	0	0	0	0	0	0	0	0	0	0	0	0	0	0	0	0	0	0	0	0	0	0	0	0	0	0	0	60
EK5.2	0	0	0	0	0	0	0	0	0	0	0	0	0	0	0	0	0	0	0	0	0	0	0	0	0	0	0	0	0	0	0	0	0	0	0	0	0	0	60
EK5.3	0	0	0	0	0	0	0	0	0	0	0	0	0	0	0	0	0	0	0	0	0	0	0	0	0	0	0	0	0	0	0	0	0	0	0	0	0	0	60
EK5.4	0	0	0	0	0	0	0	0	0	0	0	0	0	0	0	0	0	0	0	0	0	0	0	0	0	0	0	0	0	0	0	0	0	0	0	0	0	0	60
EK5.5	0	0	0	0	0	0	0	0	0	0	0	0	0	0	0	0	0	0	0	0	0	0	0	0	0	0	0	0	0	0	0	0	0	0	0	0	0	0	60
EK5.6	0	0	0	0	0	0	0	0	0	0	0	0	0	0	0	0	0	0	0	0	0	0	0	0	0	0	0	0	0	0	0	0	0	0	0	0	0	0	60
EK5.7	0	0	0	0	0	0	0	0	0	0	0	0	0	0	0	0	0	0	0	0	0	0	0	0	0	0	0	0	0	0	0	0	0	0	0	0	0	0	60
EK5.8	0	0	0	0	0	0	0	0	0	0	0	0	0	0	0	0	0	0	0	0	0	0	0	0	0	0	0	0	0	0	0	0	0	0	0	0	0	0	60
EK5.9	0	0	0	0	0	0	0	0	0	0	0	0	0	0	0	0	0	0	0	0	0	0	0	0	0	0	0	0	0	0	0	0	0	0	0	0	0	0	60
EK5.10	0	0	0	0	0	0	0	0	0	0	0	0	0	0	0	0	0	0	0	0	0	0	0	0	0	0	0	0	0	0	0	0	0	0	0	0	0	0	60
EK5.11	0	0	0	0	0	0	0	0	0	0	0	0	0	0	0	0	0	0	0	0	0	0	0	0	0	0	0	0	0	0	0	0	0	0	0	0	0	0	60
EK5.12	0	0	0	0	0	0	0	0	0	0	0	0	0	0	0	0	0	0	0	0	0	0	0	0	0	0	0	0	0	0	0	0	0	0	0	0	0	0	60
EK5.13	0	0	0	0	0	0	0	0	0	0	0	0	0	0	0	0	0	0	0	0	0	0	0	0	0	0	0	0	0	0	0	0	0	0	0	0	0	0	60
EK5.14	0	0	0	0	0	0	0	0	0	0	0	0	0	0	0	0	0	0	0	0	0	0	0	0	0	0	0	0	0	0	0	0	0	0	0	0	0	0	60
EK5.15	0	0	0	0	0	0	0	0	0	0	0	0	0	0	0	0	0	0	0	0	0	0	0	0	0	0	0	0	0	0	0	0	0	0	0	0	0	0	60
EK5.17	0	0	0	0	0	0	0	0	0	0	0	0	0	0	0	0	0	0	0	0	0	0	0	0	0	0	0	0	0	0	0	0	0	0	0	0	0	0	60
EK5.18	0	0	0	0	0	0	0	0	0	0	0	0	0	0	0	0	0	0	0	0	0	0	0	0	0	0	0	0	0	0	0	0	0	0	0	0	0	0	60
EK5.19	0	0	0	0	0	0	0	0	0	0	0	0	0	0	0	0	0	0	0	0	0	0	0	0	0	0	0	0	0	0	0	0	0	0	0	0	0	0	60
EK5.21	0	0	0	0	0	0	0	0	0	0	0	0	0	0	0	0	0	0	0	0	0	0	0	0	0	0	0	0	0	0	0	0	0	0	0	0	0	0	60
EK5.22	0	0	0	0	0	0	0	0	0	0	0	0	0	0	0	0	0	0	0	0	0	0	0	0	0	0	0	0	0	0	0	0	0	0	0	0	0	0	60
EK5.23	0	0	0	0	0	0	0	0	0	0	0	0	0	0	0	0	0	0	0	0	0	0	0	0	0	0	0	0	0	0	0	0	0	0	0	0	0	0	60
EK5.26	0	0	0	0	0	0	0	0	0	0	0	0	0	0	0	0	0	0	0	0	0	0	0	0	0	0	0	0	0	0	0	0	0	0	0	0	0	0	60
EK5.27	0	0	0	0	0	0	0	0	0	0	0	0	0	0	0	0	0	0	0	0	0	0	0	0	0	0	0	0	0	0	0	0	0	0	0	0	0	0	60
EK5.32	0	0	0	0	0	0	0	0	0	0	0	0	0	0	0	0	0	0	0	0	0	0	0	0	0	0	0	0	0	0	0	0	0	0	0	0	0	0	60
EK5.33	0	0	0	0	0	0	0	0	0	0	0	0	0	0	0	0	0	0	0	0	0	0	0	0	0	0	0	0	0	0	0	0	0	0	0	0	0	0	60
EK5.34	0	0	0	0	0	0	0	0	0	0	0	0	0	0	0	0	0	0	0	0	0	0	0	0	0	0	0	0	0	0	0	0	0	0	0	0	0	0	60
EK5.35	0	0	0	0	0	0	0	0	0	0	0	0	0	0	0	0	0	0	0	0	0	0	0	0	0	0	0	0	0	0	0	0	0	0	0	0	0	0	60
EK5.36	0	0	0	0	0	0	0	0	0	0	0	0	0	0	0	0	0	0	0	0	0	0	0	0	0	0	0	0	0	0	0	0	0	0	0	0	0	0	60
EK5.37	0	0	0	0	0	0	0	0	0	0	0	0	0	0	0	0	0	0	0	0	0	0	0	0	0	0	0	0	0	0	0	0	0	0	0	0	0	0	60
EK5.38	0	0	0	0	0	0	0	0	0	0	0	0	0	0	0	0	0	0	0	0	0	0	0	0	0	0	0	0	0	0	0	0	0	0	0	0	0	0	60
EK5.39	0	0	0	0	0	0	0	0	0	0	0	0	0	0	0	0	0	0	0	0	0	0	0	0	0	0	0	0	0	0	0	0	0	0	0	0	0	0	60
EK5.40	0	0	0	0	0	0	0	0	0	0	0	0	0	0	0	0	0	0	0	0	0	0	0	0	0	0	0	0	0	0	0	0	0	0	0	0	0	0	60
EK5.41-ST6186-like.out	0	0	0	0	0	0	0	0	0	0	0	0	0	0	0	0	0	0	0	0	0	0	0	0	0	0	0	0	0	0	0	0	0	0	0	0	0	0	60
EK5.42	0	0	0	0	0	0	0	0	0	0	0	0	0	0	0	0	0	0	0	0	0	0	0	0	0	0	0	0	0	0	0	0	0	0	0	0	0	0	60
EK5.43	0	0	0	0	0	0	0	0	0	0	0	0	0	0	0	0	0	0	0	0	0	0	0	0	0	0	0	0	0	0	0	0	0	0	0	0	0	0	60
EK5.44	0	0	0	0	0	0	0	0	0	0	0	0	0	0	0	0	0	0	0	0	0	0	0	0	0	0	0	0	0	0	0	0	0	0	0	0	0	0	60
EK5.45	0	0	0	0	0	0	0	0	0	0	0	0	0	0	0	0	0	0	0	0	0	0	0	0	0	0	0	0	0	0	0	0	0	0	0	0	0	0	60
EK5.46	0	0	0	0	0	0	0	0	0	0	0	0	0	0	0	0	0	0	0	0	0	0	0	0	0	0	0	0	0	0	0	0	0	0	0	0	0	0	60
Reference	60	60	60	60	60	60	60	60	60	60	60	60	60	60	60	60	60	60	60	60	60	60	60	60	60	60	60	60	60	60	60	60	60	60	60	60	60	60	0
S2. SNP distance matrix for ST6186 sequences

## Sheet: TableS3_ST165.HA0402.snp-dists.
snp-dists 0.6.3	RE103-ST165-like.out	RE107	RE108	RE109	RE110	RE115	RE116	RE117	RE119	RE121	RE122	RE124	RE127	EK5.16	EK5.20	EK5.24	EK5.25	RE81	RE82-ST165-like.out	Reference
RE103-ST165-like.out	0	1	2	1	1	1	1	2	1	2	2	1	2	1	1	1	2	1	3	1256
RE107	1	0	1	0	0	0	0	1	0	1	1	0	1	0	0	0	1	0	2	1255
RE108	2	1	0	1	1	1	1	2	1	2	2	1	2	1	1	1	2	1	3	1254
RE109	1	0	1	0	0	0	0	1	0	1	1	0	1	0	0	0	1	0	2	1255
RE110	1	0	1	0	0	0	0	1	0	1	1	0	1	0	0	0	1	0	2	1255
RE115	1	0	1	0	0	0	0	1	0	1	1	0	1	0	0	0	1	0	2	1255
RE116	1	0	1	0	0	0	0	1	0	1	1	0	1	0	0	0	1	0	2	1255
RE117	2	1	2	1	1	1	1	0	1	2	2	1	2	1	1	1	2	1	3	1256
RE119	1	0	1	0	0	0	0	1	0	1	1	0	1	0	0	0	1	0	2	1255
RE121	2	1	2	1	1	1	1	2	1	0	0	1	0	1	1	1	2	1	3	1256
RE122	2	1	2	1	1	1	1	2	1	0	0	1	0	1	1	1	2	1	3	1256
RE124	1	0	1	0	0	0	0	1	0	1	1	0	1	0	0	0	1	0	2	1255
RE127	2	1	2	1	1	1	1	2	1	0	0	1	0	1	1	1	2	1	3	1256
EK5.16	1	0	1	0	0	0	0	1	0	1	1	0	1	0	0	0	1	0	2	1255
EK5.20	1	0	1	0	0	0	0	1	0	1	1	0	1	0	0	0	1	0	2	1255
EK5.24	1	0	1	0	0	0	0	1	0	1	1	0	1	0	0	0	1	0	2	1255
EK5.25	2	1	2	1	1	1	1	2	1	2	2	1	2	1	1	1	0	1	3	1256
RE81	1	0	1	0	0	0	0	1	0	1	1	0	1	0	0	0	1	0	2	1255
RE82-ST165-like.out	3	2	3	2	2	2	2	3	2	3	3	2	3	2	2	2	3	2	0	1255
Reference	1256	1255	1254	1255	1255	1255	1255	1256	1255	1256	1256	1255	1256	1255	1255	1255	1256	1255	1255	0
S3. SNP distance matrix for ST165 sequences

## Sheet: TableS4_ST641.KA2255.snp-dists.
snp-dists 0.6.3	RE24	RE27	RE28	RE34	RE39	EK2.23	EK2.25	EK2.31	Reference
RE24	0	0	0	0	0	0	0	0	595
RE27	0	0	0	0	0	0	0	0	595
RE28	0	0	0	0	0	0	0	0	595
RE34	0	0	0	0	0	0	0	0	595
RE39	0	0	0	0	0	0	0	0	595
EK2.23	0	0	0	0	0	0	0	0	595
EK2.25	0	0	0	0	0	0	0	0	595
EK2.31	0	0	0	0	0	0	0	0	595
Reference	595	595	595	595	595	595	595	595	0
S4. SNP distance matrix for ST641 sequences

## Sheet: TableS5_ST58.90-9281.snp-dists.
snp-dists 0.6.3	RE1	RE12	RE13	RE14	RE15	RE16	RE17	RE18	RE2	RE3	EK2.29	RE5	RE53	RE8	Reference
RE1	0	0	1	1	0	0	0	1	0	0	402	0	403	1	395
RE12	0	0	1	1	0	0	0	1	0	0	402	0	403	1	395
RE13	1	1	0	0	1	1	1	2	1	1	403	1	404	2	396
RE14	1	1	0	0	1	1	1	2	1	1	403	1	404	2	396
RE15	0	0	1	1	0	0	0	1	0	0	402	0	403	1	395
RE16	0	0	1	1	0	0	0	1	0	0	402	0	403	1	395
RE17	0	0	1	1	0	0	0	1	0	0	402	0	403	1	395
RE18	1	1	2	2	1	1	1	0	1	1	403	1	404	2	396
RE2	0	0	1	1	0	0	0	1	0	0	402	0	403	1	395
RE3	0	0	1	1	0	0	0	1	0	0	402	0	403	1	395
EK2.29	402	402	403	403	402	402	402	403	402	402	0	402	1	403	465
RE5	0	0	1	1	0	0	0	1	0	0	402	0	403	1	395
RE53	403	403	404	404	403	403	403	404	403	403	1	403	0	404	466
RE8	1	1	2	2	1	1	1	2	1	1	403	1	404	0	396
Reference	395	395	396	396	395	395	395	396	395	395	465	395	466	396	0
S5. SNP distance matrix for ST58 sequences

## Sheet: TableS6_ST88.14EC029.snp-dists.
snp-dists 0.6.3	RE36	EK3.34	EK3.35	RE50	RE51	Reference
RE36	0	316	316	1	0	1005
EK3.34	316	0	0	317	316	1063
EK3.35	316	0	0	317	316	1063
RE50	1	317	317	0	1	1004
RE51	0	316	316	1	0	1005
Reference	1005	1063	1063	1004	1005	0
S6. SNP distance matrix fro ST88 sequences
